# Supplementary material for: Roxadustat Inhibits Osteoclast Differentiation and Function by Disrupting Cell Cycle Exit
Source: Int J Mol Sci. 2026 Jun 18;27(12):5506. doi: 10.3390/ijms27125506 (PMC13299530; doi:10.3390/ijms27125506)
Supplement: Supplementary file 1 [file ijms-27-05506-s001.zip]

Archive with 1 entries (1 files):
- ijms-4347955-supplementary.pdf
